# Supplementary material for: Transfer learning for non-image data in clinical research: A scoping review
Source: PLOS Digit Health. 2022 Feb 17;1(2):e0000014. doi: 10.1371/journal.pdig.0000014 (PMC9931256; doi:10.1371/journal.pdig.0000014)
Supplement: S1 Data — (XLSX) [file pdig.0000014.s002.xlsx]

## Sheet: Sheet1
record_id	pub_ref	author_name	publication_year	authors_clin	authors_tech	study_field	study_purpose	type_of_model_reused	TLModel_nn	TLModel_cnn	TLModel_rnn	TLModel_svm	TLModel_trad_stat	TLModel_transformers	TLModel_autoencoder	type_of_tl	type_of_feature	FeatureModel_nn	FeatureModel_cnn	FeatureModel_rnn	FeatureModel_svm	FeatureModel_knn	FeatureModel_trad_stat	FeatureModel_boosting	FeatureModel_hier_att_netw	FeatureModel_clas_tree	FeatureModel_naive_bayes	FeatureModel_random_forest	origin_of_reused_model	source_model_available	tl_compared_to_non_tl	data_type_target_domain	data_type_source_diff	data_type_source_desc	data_type_source_combined	data_type_source_tabular	data_type_source_text	data_type_source_timeseries	data_type_source_audio	data_type_source_image	open_access_dataset	software	code_available	extra_imagenet	extra_physionet	extra_ecg	extra_eeg	reviewer_1	reviewer_2
1032	Nodera 2019	Nodera	2019	Yes	No	Neurology	Classification of resting needle electromyography discharges	CNN	0	1	0	0	0	0	0	Fine-tuning													External source	Yes	Yes	Audio	Yes	Mel spectrogram	Image	0	0	0	0	1	No	Python	No	Yes	No	No	No	Adam H	Mette T
2654	Demir 2020	Demir	2020	No	Yes	Pulmonology	Classification of lung diseases	CNN	0	1	0	0	0	0	0	Both	SVM	0	0	0	1	0	0	0	0	0	0	0	External source	Yes	No	Audio	Yes	STFT	Image	0	0	0	0	1	Yes	MATLAB	No	Yes	No	No	No	Adam H	Mette T
2751	Chlasta 2020	Chlasta	2021	Yes	Yes	Neurology	Prediction of Alzheimer's dementia	CNN	0	1	0	0	0	0	0	Feature-representation	NN, SVM, Traditional statistics	1	0	0	1	0	1	0	0	0	0	0	External source	Yes	Yes	Audio	No		Audio	0	0	0	1	0	Yes	Python	Yes	No	No	No	No	Adam H	Mette T
2010	Koike 2020	Koike	2020	Yes	Yes	Cardiology	Classification of heart sound	CNN	0	1	0	0	0	0	0	Fine-tuning													External source	Yes	No	Audio	Yes	Log Mel spectrogram	Audio, image	0	0	0	1	1	Yes	N/A	No	Yes	Yes	No	No	Adam H	Mette T
1151	Luo 2020	Luo	2020	Yes	Yes	Otorhinolaryngology	Detection of obstructive sleep apnea	CNN	0	1	0	0	0	0	0	Both	Traditional statistics	0	0	0	0	0	1	0	0	0	0	0	Current study	No	Yes	Audio	Yes	FFT	Image	0	0	0	0	1	Yes	Python	No	No	No	No	No	Adam H	Mette T
1527	Imran 2020	Imran	2020	Yes	Yes	Infectious diseases	Diagnosis of COVID-19	CNN	0	1	0	0	0	0	0	Fine-tuning													Current study	No	Yes	Audio	Yes	Mel spectogram	Image	0	0	0	0	1	Yes	N/A	No	No	No	No	No	Adam H	Mette T
1698	Hsiao 2020	Hsiao	2020	Yes	Yes	Pulmonology	Classification of breathing sound	CNN	0	1	0	0	0	0	0	Feature-representation	RNN	0	0	1	0	0	0	0	0	0	0	0	External source	Yes	No	Audio	Yes	Spectrogram	Image	0	0	0	0	1	No	N/A	No	Yes	No	No	No	Adam H	Mette T
1266	Roshanzamir 2021	Roshanzamir	2021	No	Yes	Neurology	Diagnosis of Alzheimer's disease	Transformers	0	0	0	0	0	1	0	Feature-representation	NN, CNN, RNN, Traditional statistics	1	1	1	0	0	1	0	0	0	0	0	External source	Yes	Yes	Audio	Yes	Transcript	Text	0	1	0	0	0	Yes	N/A	No	No	No	No	No	Adam H	Andreas E
551	Tseng 2021	Tseng	2021	No	Yes	Cardiology	Classification of phonocardiogram	CNN	0	1	0	0	0	0	0	Fine-tuning													Current study	No	Yes	Audio	Yes	Sound as time series	Time series	0	0	1	0	0	Yes	N/A	No	No	Yes	Yes	No	Adam H	Ole EA
2457	Balagopalan 2021	Balagopalan	2021	Yes	Yes	Neurology	Prediction of Alzheimer's Disease	Transformers	0	0	0	0	0	1	0	Fine-tuning													External source	Yes	Yes	Audio	Yes	Transcript	Text	0	1	0	0	0	Yes	Python	No	No	No	No	No	Adam H	Mette T
2755	Chia 2012	Chia	2012	Yes	Yes	Surgery	Prediction of surgical complications	SVM	0	0	0	1	0	0	0	Fine-tuning													Current study	No	Yes	Tabular	No		Tabular	1	0	0	0	0	No	MATLAB	No	No	No	No	No	Adam H	Mette T
2534	AlShibli 2019	AlShibli	2019	No	Yes	Genetics	Classification of cancers	CNN	0	1	0	0	0	0	0	Fine-tuning													External source	Yes	Yes	Tabular	Yes	Rescaling	Image	0	0	0	0	1	Yes	N/A	No	Yes	No	No	No	Adam H	Mette T
1339	Qiu 2020	Qiu	2020	Yes	Yes	Genetics	Prediction of cancer survival	CNN, Traditional statistics	0	1	0	0	1	0	0	Fine-tuning													Current study	No	Yes	Tabular	No		Tabular	1	0	0	0	0	Yes	Python	Yes	No	No	No	No	Adam H	Mette T
2032	Kim 2020	Kim	2020	No	Yes	Genetics	Prediction of survival	Autoencoder	0	0	0	0	0	0	1	Fine-tuning													Current study	Yes	Yes	Tabular	No		Tabular	1	0	0	0	0	Yes	Python	Yes	No	No	No	No	Adam H	Mette T
1749	He 2020	He	2020	Yes	Yes	Neonatology	Prediction of neurodevelopmental outcomes	NN	1	0	0	0	0	0	0	Fine-tuning													Current study	No	No	Tabular	No		Tabular	1	0	0	0	0	Yes	Python	No	No	No	No	No	Adam H	Mette T
1168	López-García 2020	López-García	2020	No	Yes	Genetics	Prediction of cancer survival	NN, CNN	1	1	0	0	0	0	0	Fine-tuning													Current study	No	Yes	Tabular	Yes	Gene expression images	Image	0	0	0	0	1	Yes	Python	Yes	No	No	No	No	Adam H	Mette T
758	Seddiki 2020	Seddiki	2020	Yes	Yes	Pathology	Classification of mass spectrometry data	CNN	0	1	0	0	0	0	0	Fine-tuning													Current study	No	Yes	Tabular	No		Tabular	1	0	0	0	0	Yes	Python	Yes	No	No	No	No	Adam H	Mette T
1865	Gao 2020	Gao	2020	Yes	Yes	Genetics	Prediction of various clinical outcomes (methodological study)	CNN, autoencoder	0	1	0	0	0	0	1	Fine-tuning													Current study	No	Yes	Tabular	No		Tabular	1	0	0	0	0	Yes	Python	Yes	No	No	No	No	Adam H	Mette T
620	Steinberg 2021	Steinberg	2021	Yes	Yes	Intensive care	Prediction of mortality and readmissions	RNN	0	0	1	0	0	0	0	Feature-representation	Boosting, Traditional statistics	0	0	0	0	0	1	1	0	0	0	0	Current study	No	Yes	Tabular	No		Tabular	1	0	0	0	0	No	Python	Yes	No	No	No	No	Adam H	Andreas E
786	Santilli 2021	Santilli	2021	Yes	Yes	Pathology	Recognition of breast cancer tissue	CNN	0	1	0	0	0	0	0	Fine-tuning													Current study	No	Yes	Tabular	No		Tabular	1	0	0	0	0	No	N/A	No	No	No	No	No	Adam H	Mette T
386	Wardi 2021	Wardi	2021	Yes	Yes	Infectious diseases	Prediction of septic shock	NN, Traditional statistics	1	0	0	0	1	0	0	Fine-tuning													Current study	No	Yes	Tabular	No		Tabular	1	0	0	0	0	No	N/A	No	No	No	No	No	Adam H	Ole EA
2465	Bae 2021	Bae	2021	Yes	Yes	Pulmonology	Prediction of peak expiratory flow rate	NN	1	0	0	0	0	0	0	Fine-tuning													Current study	No	Yes	Tabular	No		Tabular	1	0	0	0	0	No	Python	No	No	No	No	No	Adam H	Mette T
2571	Ekpenyong 2021	Ekpenyong	2021	Yes	Yes	Pharmacology	Classification of drug resistance	NN	1	0	0	0	0	0	0	Fine-tuning													Current study	No	Yes	Tabular	No		Tabular	1	0	0	0	0	Yes	MATLAB	No	No	No	No	No	Adam H	Mette T
1573	Mostavi 2021	Mostavi	2021	Yes	Yes	Pathology	Prediction of cancer type	CNN	0	1	0	0	0	0	0	Both	NN	1	0	0	0	0	0	0	0	0	0	0	Current study	Yes	Yes	Tabular	No		Tabular	1	0	0	0	0	Yes	Python	Yes	No	No	No	No	Adam H	Mette T
687	Shickel 2021	Shickel	2021	Yes	Yes	Intensive care	Prediction of patient health at the ICU	RNN	0	0	1	0	0	0	0	Fine-tuning													Current study	No	Yes	Tabular	No		Tabular	1	0	0	0	0	No	N/A	No	No	No	No	No	Adam H	Mette T
2595	Du 2018	Du	2018	Yes	Yes	Psychiatry	Identification of psychiatric stressors	RNN	0	0	1	0	0	0	0	Fine-tuning													Current study	No	Yes	Text	No		Text	0	1	0	0	0	No	N/A	No	No	No	No	No	Adam H	Mette T
1370	Li, Y. 2020	Li	2020	Yes	No	Epidemiology	Prediction of diseases	Transformers	0	0	0	0	0	1	0	Feature-representation	NN	1	0	0	0	0	0	0	0	0	0	0	Current study	Yes	Yes	Text	No		Text	0	1	0	0	0	No	Python	Yes	No	No	No	No	Adam H	Mette T
1700	Howard 2020	Howard	2020	Yes	Yes	Psychiatry	Risk assessment of suicide and self-harm	Transformers	0	0	0	0	0	1	0	Fine-tuning													External source	Yes	Yes	Text	No		Text	0	1	0	0	0	No	Python	Yes	No	No	No	No	Adam H	Mette T
680	Si 2020	Si	2020	Yes	Yes	Epidemiology	Prediction of mortality and morbidity	RNN	0	0	1	0	0	0	0	Feature-representation	SVM	0	0	0	1	0	0	0	0	0	0	0	Current study	No	Yes	Text	No		Text	0	1	0	0	0	Yes	Python	No	No	Yes	No	No	Adam H	Andreas E
2685	Dai 2020	Dai	2021	Yes	Yes	Psychiatry	Screening for psychiatric diseases	CNN, Transformers	0	1	0	0	0	1	0	Both	NN, CNN, hierarchical attention network	1	1	0	0	0	0	0	1	0	0	0	External source	Yes	Yes	Text	No		Text	0	1	0	0	0	No	Python	Yes	No	No	No	No	Adam H	Mette T
1012	Syed 2020	Syed	2020	Yes	Yes	Oncology	Prediction of radiation oncology incidents	RNN	0	0	1	0	0	0	0	Fine-tuning													External source	Yes	Yes	Text	No		Text	0	1	0	0	0	No	Python	No	No	No	No	No	Adam H	Ole EA
2562	Al-Garadi 2021	Al‐Garadi	2021	Yes	Yes	Pharmacology	Detecting self‐reports of prescription medication abuse	Transformers	0	0	0	0	0	1	0	Fine-tuning													External source	Yes	Yes	Text	No		Text	0	1	0	0	0	No	N/A	No	No	No	No	No	Adam H	Mette T
2564	Al Rahhal 2018	Al Rahhal	2018	No	Yes	Cardiology	Arrhythmia detection	CNN	0	1	0	0	0	0	0	Feature-representation	NN	1	0	0	0	0	0	0	0	0	0	0	External source	Yes	No	Time series	Yes	CWT	Image	0	0	0	0	1	Yes	N/A	No	Yes	Yes	Yes	No	Adam H	Mette T
2237	Chambon 2018	Chambon	2018	No	Yes	Neurology	Sleep staging	CNN	0	1	0	0	0	0	0	Feature-representation	NN	1	0	0	0	0	0	0	0	0	0	0	Current study	No	Yes	Time series	No		Time series	0	0	1	0	0	Yes	Python	No	No	No	No	Yes	Adam H	Mette T
1245	Sadouk 2018	Sadouk	2018	No	Yes	Psychiatry	Recognition of stereotypical motor movement	CNN	0	1	0	0	0	0	0	Feature-representation	SVM	0	0	0	1	0	0	0	0	0	0	0	Current study	No	Yes	Time series	No		Time series	0	0	1	0	0	Yes	MATLAB	Yes	No	No	No	No	Adam H	Mette T
2516	Andreotti 2018	Andreotti	2018	Yes	Yes	Neurology	Sleep staging	CNN, RNN	0	1	1	0	0	0	0	Fine-tuning													External source	Yes	Yes	Time series	Yes	N/A	Time series, image	0	0	1	0	1	Yes	N/A	No	Yes	Yes	No	Yes	Adam H	Mette T
237	Yildirim 2019	Yildirim	2019	Yes	Yes	Endocrinology	Detection of diabetes	CNN	0	1	0	0	0	0	0	Fine-tuning													External source	Yes	Yes	Time series	Yes	FFT	Image	0	0	0	0	1	No	Python	No	Yes	No	Yes	No	Adam H	Ole EA
2679	Daoud 2019	Daoud	2019	No	Yes	Neurology	Detection of epileptic seizure	Autoencoder	0	0	0	0	0	0	1	Feature-representation	RNN	0	0	1	0	0	0	0	0	0	0	0	Current study	No	Yes	Time series	No		Time series	0	0	1	0	0	Yes	N/A	No	No	Yes	No	Yes	Adam H	Mette T
1842	Ghaffari 2019	Ghaffari	2019	Yes	Yes	Cardiology	Identification of atrial fibrillation	CNN	0	1	0	0	0	0	0	Feature-representation	SVM	0	0	0	1	0	0	0	0	0	0	0	External source	Yes	Yes	Time series	Yes	Spectrogram	Image	0	0	0	0	1	Yes	Python	No	Yes	Yes	Yes	No	Adam H	Mette T
683	Shyam 2019	Shyam	2019	No	Yes	Cardiology	Estimation of heart rate	CNN, RNN	0	1	1	0	0	0	0	Fine-tuning													Current study	No	Yes	Time series	No		Time series	0	0	1	0	0	Yes	Python	No	No	No	Yes	No	Adam H	Mette T
1006	Tadesse 2019	Tadesse	2019	Yes	Yes	Cardiology	Classification of CVD	CNN	0	1	0	0	0	0	0	Both	NN	1	0	0	0	0	0	0	0	0	0	0	External source	Yes	Yes	Time series	Yes	FFT	Image	0	0	0	0	1	Yes	Python	No	Yes	No	Yes	No	Adam H	Ole EA
1490	Jiang 2019	Jiang	2019	Yes	Yes	Cardiology	Detection of atrial fibrillation	CNN	0	1	0	0	0	0	0	Fine-tuning													Current study	No	Yes	Time series	No		Time series	0	0	1	0	0	Yes	Python	No	No	Yes	Yes	No	Adam H	Mette T
401	Wang 2019	Wang	2019	No	Yes	Neurology	Classification of epileptic seizure	CNN	0	1	0	0	0	0	0	Feature-representation	NN	1	0	0	0	0	0	0	0	0	0	0	External source	Yes	Yes	Time series	Yes	MAS	Image	0	0	0	0	1	Yes	N/A	No	Yes	Yes	No	Yes	Adam H	Ole EA
235	Yin 2019	Yin	2019	No	Yes	Cardiology	ECG monitoring	CNN	0	1	0	0	0	0	0	Fine-tuning													Current study	No	Yes	Time series	No		Time series	0	0	1	0	0	Yes	N/A	No	No	Yes	Yes	No	Adam H	Ole EA
1070	Narin 2020	Narin	2020	No	Yes	Neurology	Prediction of epileptic seizure	CNN	0	1	0	0	0	0	0	Feature-representation	NN	1	0	0	0	0	0	0	0	0	0	0	External source	Yes	No	Time series	Yes	CWT	Image	0	0	0	0	1	Yes	Python	No	Yes	No	No	Yes	Adam H	Mette T
163	Zhang, H. 2020	Zhang	2020	No	Yes	Neurology	Classification of alcoholism pre-disposition	CNN	0	1	0	0	0	0	0	Feature-representation	NN, Classification tree, random forest, SVM, Naive Bayes, K-nearest neighbor	1	0	0	1	1	0	0	0	1	1	1	External source	Yes	Yes	Time series	Yes	Rescaling	Image	0	0	0	0	1	Yes	N/A	No	Yes	No	No	Yes	Adam H	Ole EA
2493	Artoni 2020	Artoni	2020	Yes	No	Neurology	Detection of neurodevelopmental disorders	CNN	0	1	0	0	0	0	0	Fine-tuning													Current study	No	Yes	Time series	No		Time series	0	0	1	0	0	No	MATLAB	No	No	No	No	No	Adam H	Mette T
1864	Gao 2020	Gao	2020	No	Yes	Neurology	Classification of epileptic states	CNN	0	1	0	0	0	0	0	Fine-tuning													External source	Yes	Yes	Time series	Yes	DWT	Image	0	0	0	0	1	Yes	N/A	No	Yes	Yes	No	Yes	Adam H	Mette T
939	Olsen 2020	Olsen	2020	Yes	Yes	Otorhinolaryngology	Detection of sleep-disordered breathing	RNN	0	0	1	0	0	0	0	Fine-tuning													Current study	No	Yes	Time series	No		Time series	0	0	1	0	0	Yes	Python	No	No	Yes	Yes	No	Adam H	Mette T
2446	Banluesombatkul 2020	Banluesombatkul	2021	Yes	Yes	Neurology	Sleep staging	CNN	0	1	0	0	0	0	0	Fine-tuning													Current study	No	Yes	Time series	No		Time series	0	0	1	0	0	Yes	Python	Yes	No	Yes	No	Yes	Adam H	Mette T
174	Zhang, B. 2020	Zhang	2020	Yes	Yes	Neurology	Detection of seizure	CNN	0	1	0	0	0	0	0	Fine-tuning													External source	Yes	No	Time series	Yes	STFT	Image	0	0	0	0	1	Yes	N/A	No	Yes	Yes	No	Yes	Adam H	Ole EA
692	Shi 2020	Shi	2020	Yes	Yes	Cardiology	Detection of atrial fibrillation	CNN, RNN	0	1	1	0	0	0	0	Fine-tuning													Current study	No	Yes	Time series	No		Time series	0	0	1	0	0	Yes	N/A	No	No	Yes	Yes	No	Adam H	Mette T
2799	Abdelazez 2020	Abdelazez	2020	No	Yes	Cardiology	Detection of atrial fibrillation	CNN	0	1	0	0	0	0	0	Fine-tuning													External source	Yes	No	Time series	Yes	STFT	Image	0	0	0	0	1	Yes	MATLAB	No	Yes	Yes	Yes	No	Adam H	Mette T
1531	Ilakiyaselvan 2020	Ilakiyaselvan	2020	No	Yes	Neurology	Detection of seizure	CNN	0	1	0	0	0	0	0	Fine-tuning													External source	Yes	No	Time series	Yes	Reconstructed phase space images	Image	0	0	0	0	1	Yes	N/A	No	Yes	No	No	Yes	Adam H	Mette T
2791	Abou Jaoude 2020	Abou Jaoude	2020	Yes	No	Neurology	Sleep staging	CNN, RNN	0	1	1	0	0	0	0	Fine-tuning													Current study	No	Yes	Time series	No		Time series	0	0	1	0	0	Yes	Python	Yes	No	No	No	Yes	Adam H	Mette T
556	Torres-Soto 2020	Torres-Soto	2020	Yes	Yes	Cardiology	Detection of cardiac rhythm	CNN, autoencoder	0	1	0	0	0	0	1	Fine-tuning													Current study	Yes	Yes	Time series	No		Time series	0	0	1	0	0	Yes	Python	Yes	No	No	Yes	No	Adam H	Ole EA
317	Xu 2020	Xu	2020	Yes	Yes	Infectious diseases	Prediction of dengue fever outbreaks	RNN	0	0	1	0	0	0	0	Fine-tuning													Current study	No	Yes	Time series	No		Time series	0	0	1	0	0	No	Python	Yes	No	No	No	No	Adam H	Ole EA
847	Phan 2020	Phan	2020	No	Yes	Neurology	Sleep staging	RNN	0	0	1	0	0	0	0	Fine-tuning													External source	No	Yes	Time series	Yes	FFT	Image	0	0	0	0	1	Yes	Python	No	No	Yes	No	Yes	Adam H	Mette T
848	Phan 2020	Phan	2020	No	Yes	Neurology	Sleep staging	CNN, RNN	0	1	1	0	0	0	0	Fine-tuning													Current study	Yes	Yes	Time series	Yes	N/A	Image	0	0	0	0	1	Yes	Python	Yes	No	Yes	No	Yes	Adam H	Mette T
2770	Agrusa 2020	Agrusa	2020	Yes	Yes	Gastroenterology	Detection of spatial gastric slow wave abnormalities	CNN	0	1	0	0	0	0	0	Fine-tuning													Both	No	Yes	Time series	No		Time series	0	0	1	0	0	No	N/A	No	No	No	No	No	Adam H	Mette T
1031	Nogay 2020	Nogay	2020	Yes	Yes	Neurology	Detection of epileptic seizure	CNN	0	1	0	0	0	0	0	Fine-tuning													External source	Yes	No	Time series	Yes	Spectrogram	Image	0	0	0	0	1	Yes	MATLAB	No	Yes	No	No	Yes	Adam H	Mette T
1977	Kushner 2020	Kushner	2020	Yes	Yes	Endocrinology	Prediction of glucose levels	NN	1	0	0	0	0	0	0	Fine-tuning													Current study	No	No	Time series	No		Time series	0	0	1	0	0	No	Python	No	No	No	No	No	Adam H	Mette T
1330	Raghu 2020	Raghu	2020	Yes	Yes	Neurology	Classification of seizure type	CNN	0	1	0	0	0	0	0	Both	SVM	0	0	0	1	0	0	0	0	0	0	0	External source	Yes	No	Time series	Yes	FFT	Image	0	0	0	0	1	Yes	MATLAB	No	Yes	No	No	Yes	Adam H	Mette T
1668	Martinez 2020	Martinez	2020	No	Yes	Geriatrics	Classification of falls risk	CNN	0	1	0	0	0	0	0	Fine-tuning													Current study	No	Yes	Time series	No		Time series	0	0	1	0	0	Yes	N/A	No	No	No	No	No	Adam H	Mette T
279	Yang 2020	Yang	2020	Yes	Yes	Cardiology	Classification of aortic stenosis	CNN	0	1	0	0	0	0	0	Fine-tuning													External source	Yes	Yes	Time series	Yes	CWT	Image	0	0	0	0	1	No	Python	No	Yes	No	No	No	Adam H	Ole EA
720	Shalbaf 2020	Shalbaf	2020	No	Yes	Psychiatry	Detection of schizophrenia	CNN	0	1	0	0	0	0	0	Feature-representation	SVM	0	0	0	1	0	0	0	0	0	0	0	External source	Yes	No	Time series	Yes	CWT	Image	0	0	0	0	1	Yes	MATLAB	No	Yes	No	No	Yes	Adam H	Mette T
1007	Tadesse 2020	Tadesse	2020	Yes	Yes	Infectious diseases	Triage patients with infectious diseases	CNN	0	1	0	0	0	0	0	Feature-representation	SVM, Traditional statistics	0	0	0	1	0	1	0	0	0	0	0	External source	Yes	Yes	Time series	Yes	FFT	Image	0	0	0	0	1	No	N/A	No	Yes	No	Yes	No	Adam H	Ole EA
1512	Jadhav 2020	Jadhav	2020	No	Yes	Neurology	Sleep staging	CNN	0	1	0	0	0	0	0	Feature-representation	SVM	0	0	0	1	0	0	0	0	0	0	0	External source	Yes	No	Time series	Yes	CWT	Image	0	0	0	0	1	Yes	Python	No	Yes	Yes	No	Yes	Adam H	Mette T
644	Song 2021	Song	2021	Yes	Yes	Epidemiology	Prediction of gastric cancer morbidity	NN	1	0	0	0	0	0	0	Fine-tuning													External source	No	Yes	Time series	No		Time series	0	0	1	0	0	No	N/A	No	No	No	No	No	Adam H	Mette T
1396	Li, Q. 2021	Li	2021	Yes	Yes	Neurology	Sleep staging	CNN	0	1	0	0	0	0	0	Fine-tuning													External source	No	Yes	Time series	Yes	Spectrogram	Image	0	0	0	0	1	Yes	N/A	No	No	Yes	Yes	No	Adam H	Mette T
1507	Jang 2021	Jang	2021	Yes	Yes	Cardiology	Analysis of ECG	CNN, autoencoder	0	1	0	0	0	0	1	Fine-tuning													Current study	Yes	Yes	Time series	Yes	Spectrogram	Time series, image	0	0	1	0	1	Yes	Python	Yes	Yes	Yes	Yes	No	Adam H	Mette T
1371	Li, Y. 2021	Li	2021	Yes	Yes	Infectious diseases	Prediction of COVID-19 pandemic	RNN	0	0	1	0	0	0	0	Fine-tuning													Current study	No	Yes	Time series	No		Time series	0	0	1	0	0	No	Python	No	No	No	No	No	Adam H	Mette T
2665	De Bois 2021	De Bois	2021	No	Yes	Endocrinology	Prediction of glucose levels	CNN	0	1	0	0	0	0	0	Fine-tuning													Current study	Yes	Yes	Time series	No		Time series	0	0	1	0	0	No	Python	Yes	No	No	No	No	Adam H	Mette T
277	Yang 2021	Yang	2021	No	Yes	Neurology	Detection of mild cognitive impairment	CNN	0	1	0	0	0	0	0	Both	SVM	0	0	0	1	0	0	0	0	0	0	0	External source	Yes	Yes	Time series	Yes	Rescaling	Image	0	0	0	0	1	No	MATLAB	No	Yes	No	No	No	Adam H	Ole EA
950	O'Shea 2021	O'Shea	2021	Yes	Yes	Neonatology	Detection of seizure	CNN	0	1	0	0	0	0	0	Fine-tuning													Current study	No	Yes	Time series	No		Time series	0	0	1	0	0	No	N/A	No	No	No	No	Yes	Adam H	Mette T
1065	Nasseri 2021	Nasseri	2021	Yes	Yes	Neurology	Detection of epileptic seizures	RNN	0	0	1	0	0	0	0	Fine-tuning													Current study	No	Yes	Time series	No		Time series	0	0	1	0	0	Yes	Python	No	No	No	No	Yes	Adam H	Mette T
613	Strodthoff 2021	Strodthoff	2021	No	Yes	Cardiology	Prediction of various outcomes based on ECG	CNN, RNN	0	1	1	0	0	0	0	Fine-tuning													Current study	No	Yes	Time series	No		Time series	0	0	1	0	0	Yes	Python	Yes	No	Yes	Yes	No	Adam H	Ole EA
372	Weimann 2021	Weimann	2021	No	Yes	Cardiology	Classification of atrial fibrillation	CNN	0	1	0	0	0	0	0	Fine-tuning													Current study	Yes	Yes	Time series	No		Time series	0	0	1	0	0	Yes	Python	Yes	No	Yes	Yes	No	Adam H	Ole EA
285	Yan 2021	Yan	2021	No	Yes	Neurology	Sleep staging	CNN, RNN	0	1	1	0	0	0	0	Fine-tuning													Current study	No	Yes	Time series	No		Time series	0	0	1	0	0	Yes	Python	No	No	Yes	No	Yes	Adam H	Ole EA
1169	Lopes 2021	Lopes	2021	Yes	Yes	Cardiology	Detection of rare genetic heart disease	CNN	0	1	0	0	0	0	0	Fine-tuning													Current study	No	Yes	Time series	No		Time series	0	0	1	0	0	No	N/A	No	No	No	Yes	No	Adam H	Mette T
2543	Allen 2021	Allen	2021	Yes	Yes	Cardiology	Detection of peripheral arterial disease	CNN	0	1	0	0	0	0	0	Fine-tuning													External source	Yes	No	Time series	Yes	CWT	Image	0	0	0	0	1	No	MATLAB	No	Yes	No	No	No	Adam H	Mette T
1696	Hssayeni 2021	Hssayeni	2021	Yes	Yes	Neurology	Estimation of Parkinson's disease severity	RNN	0	0	1	0	0	0	0	Fine-tuning													Current study	No	Yes	Time series	No		Time series	0	0	1	0	0	Yes	Python	No	No	No	No	No	Adam H	Mette T
1063	Naz 2021	Naz	2021	No	Yes	Cardiology	Classification of arrhythmia	CNN	0	1	0	0	0	0	0	Feature-representation	SVM, kNN	0	0	0	1	1	0	0	0	0	0	0	External source	Yes	No	Time series	Yes	Rescaling	Image	0	0	0	0	1	Yes	MATLAB	Yes	Yes	Yes	Yes	No	Adam H	Mette T
[truncated: 7 more columns]
